# Supplementary material for: Allele specific binding of histone modifications and a transcription factor does not predict allele specific expression in correlated ChIP-seq peak-exon pairs
Source: Sci Rep. 2023 Sep 20;13:15596. doi: 10.1038/s41598-023-42637-6 (PMC10511416; doi:10.1038/s41598-023-42637-6)
Supplement: Supplementary file 2 — Supplementary Table 2. [file 41598_2023_42637_MOESM2_ESM.xlsx]

## Sheet: ChIP-seq
Supplementary Table 2. The number of mapped reads for each sample (ChIP-seq and RNA-seq) used in this study. The Jensen Shannen Distance for each ChIP-seq sample is also detailed as well as study, sample and experiment accession numbers.
Animal	Tissue	Mark	Library	Mapped Reads	JS_Distance	study_accession	sample_accession	experiment_accession
2181	AdrenalCortex	CTCF	BTA-AGVIC-2181-AdrenalCortex-ChIPCTCF	62673573	0.298044	PRJEB53044	SAMEA4447769	ERX9314183
2181	AdrenalCortex	H3K27ac	BTA-AGVIC-2181-AdrenalCortex-ChIPH3K27ac	79377801	0.288489	PRJEB53044	SAMEA4447769	ERX9314185
2181	AdrenalCortex	H3K27Me3	BTA-AGVIC-2181-AdrenalCortex-ChIPH3K27Me3	52528366	0.273274	PRJEB53044	SAMEA4447769	ERX9314187
2181	AdrenalCortex	H3K4Me1	BTA-AGVIC-2181-AdrenalCortex-ChIPH3K4Me1	133808233	0.286043	PRJEB53044	SAMEA4447769	ERX9314189
2181	AdrenalCortex	H3K4Me3	BTA-AGVIC-2181-AdrenalCortex-ChIPH3K4Me3	77183277	0.292833	PRJEB53044	SAMEA4447769	ERX9314191
2181	AdrenalMedulla	CTCF	BTA-AGVIC-2181-AdrenalMedulla-ChIPCTCF	104228628	0.319031	PRJEB53044	SAMEA4447782	ERX9314201
2181	AdrenalMedulla	H3K27ac	BTA-AGVIC-2181-AdrenalMedulla-ChIPH3K27ac	137264135	0.378408	PRJEB53044	SAMEA4447782	ERX9314203
2181	AdrenalMedulla	H3K27Me3	BTA-AGVIC-2181-AdrenalMedulla-ChIPH3K27Me3	258747009	0.304903	PRJEB53044	SAMEA4447782	ERX9314205
2181	AdrenalMedulla	H3K4Me1	BTA-AGVIC-2181-AdrenalMedulla-ChIPH3K4Me1	183513500	0.313984	PRJEB53044	SAMEA4447782	ERX9314207
2181	AdrenalMedulla	H3K4Me3	BTA-AGVIC-2181-AdrenalMedulla-ChIPH3K4Me3	210741386	0.343367	PRJEB53044	SAMEA4447782	ERX9314209
2181	Tongue	H3K27ac	BTA-AGVIC-2181Batch1-Tongue-ChIPH3K27ac	51702617	0.42	PRJEB53044	SAMEA4447793	ERX9314332
2181	Tongue	H3K27Me3	BTA-AGVIC-2181Batch1-Tongue-ChIPH3K27Me3	53240945	0.323213	PRJEB53044	SAMEA4447793	ERX9314334
2181	Tongue	H3K4Me1	BTA-AGVIC-2181Batch1-Tongue-ChIPH3K4Me1	136306922	0.336729	PRJEB53044	SAMEA4447793	ERX9314337
2181	Tongue	H3K4Me3	BTA-AGVIC-2181Batch1-Tongue-ChIPH3K4Me3	88407105	0.376231	PRJEB53044	SAMEA4447793	ERX9314341
2181 Foetus	FoetalLiver	H3K4Me3	BTA-AGVIC-2181Batch2-FoetalLiver-ChIPH3K4Me3	89670569	0.380942	PRJEB53044	SAMEA4447792	ERX9314147
2181 Foetus	FoetalHeart	H3K4Me3	BTA-AGVIC-2181-FoetalHeart-ChIPH3K4Me3	113086336	0.370331	PRJEB53044	SAMEA4447774	ERX9314135
2181 Foetus	FoetalKidney	H3K4Me3	BTA-AGVIC-2181-FoetalKidney-ChIPH3K4Me3	58339230	0.27367	PRJEB53044	SAMEA4447759	ERX9314221
2181 Foetus	FoetalLung	H3K4Me3	BTA-AGVIC-2181-FoetalLung-ChIPH3K4Me3	88644260	0.334741	PRJEB53044	SAMEA4447783	ERX9314161
2181	ILN	CTCF	BTA-AGVIC-2181-ILN-ChIPCTCF	101340257	0.36162	PRJEB53044	SAMEA4447808	ERX9314225
2181	ILN	H3K27ac	BTA-AGVIC-2181-ILN-ChIPH3K27ac	69730811	0.260553	PRJEB53044	SAMEA4447808	ERX9314228
2181	ILN	H3K27Me3	BTA-AGVIC-2181-ILN-ChIPH3K27Me3	64641989	0.208901	PRJEB53044	SAMEA4447808	ERX9314231
2181	ILN	H3K4Me1	BTA-AGVIC-2181-ILN-ChIPH3K4Me1	113396686	0.21244	PRJEB53044	SAMEA4447808	ERX9314234
2181	ILN	H3K4Me3	BTA-AGVIC-2181-ILN-ChIPH3K4Me3	93766102	0.265841	PRJEB53044	SAMEA4447808	ERX9314237
2181	Pancreas	CTCF	BTA-AGVIC-2181-Pancreas-ChIPCTCF	100157325	0.402559	PRJEB53044	SAMEA4447757	ERX9314243
2181	Pancreas	H3K27ac	BTA-AGVIC-2181-Pancreas-ChIPH3K27ac	33171661	0.300165	PRJEB53044	SAMEA4447757	ERX9314245
2181	Pancreas	H3K27Me3	BTA-AGVIC-2181-Pancreas-ChIPH3K27Me3	79124854	0.281673	PRJEB53044	SAMEA4447757	ERX9314247
2181	Pancreas	H3K4Me1	BTA-AGVIC-2181-Pancreas-ChIPH3K4Me1	84283034	0.268492	PRJEB53044	SAMEA4447757	ERX9314250
2181	Pancreas	H3K4Me3	BTA-AGVIC-2181-Pancreas-ChIPH3K4Me3	90391602	0.356736	PRJEB53044	SAMEA4447757	ERX9314253
2181 Foetus	Placenta	CTCF	BTA-AGVIC-2181-Placenta-ChIPCTCF	96920215	0.319404	PRJEB53044	SAMEA4447764	ERX9314259
2181 Foetus	Placenta	H3K27ac	BTA-AGVIC-2181-Placenta-ChIPH3K27ac	50218354	0.333239	PRJEB53044	SAMEA4447764	ERX9314261
2181 Foetus	Placenta	H3K27Me3	BTA-AGVIC-2181-Placenta-ChIPH3K27Me3	50080352	0.248724	PRJEB53044	SAMEA4447764	ERX9314263
2181 Foetus	Placenta	H3K4Me1	BTA-AGVIC-2181-Placenta-ChIPH3K4Me1	79904854	0.274726	PRJEB53044	SAMEA4447764	ERX9314265
2181 Foetus	Placenta	H3K4Me3	BTA-AGVIC-2181-Placenta-ChIPH3K4Me3	55728259	0.298996	PRJEB53044	SAMEA4447764	ERX9314267
2181	SkinBlack	CTCF	BTA-AGVIC-2181-SkinBlack-ChIPCTCF	89059040	0.323735	PRJEB53044	SAMEA4447790	ERX9314271
2181	SkinBlack	H3K27ac	BTA-AGVIC-2181-SkinBlack-ChIPH3K27ac	30257514	0.252006	PRJEB53044	SAMEA4447790	ERX9314273
2181	SkinBlack	H3K27Me3	BTA-AGVIC-2181-SkinBlack-ChIPH3K27Me3	78504950	0.27048	PRJEB53044	SAMEA4447790	ERX9314275
2181	SkinBlack	H3K4Me1	BTA-AGVIC-2181-SkinBlack-ChIPH3K4Me1	70884805	0.264035	PRJEB53044	SAMEA4447790	ERX9314277
2181	SkinBlack	H3K4Me3	BTA-AGVIC-2181-SkinBlack-ChIPH3K4Me3	40282777	0.290025	PRJEB53044	SAMEA4447790	ERX9314279
2181	SkinWhite	CTCF	BTA-AGVIC-2181-SkinWhite-ChIPCTCF	73787578	0.291519	PRJEB53044	SAMEA4447807	ERX9314283
2181	SkinWhite	H3K27ac	BTA-AGVIC-2181-SkinWhite-ChIPH3K27ac	113726225	0.370851	PRJEB53044	SAMEA4447807	ERX9314285
2181	SkinWhite	H3K27Me3	BTA-AGVIC-2181-SkinWhite-ChIPH3K27Me3	68030012	0.275075	PRJEB53044	SAMEA4447807	ERX9314286
2181	SkinWhite	H3K4Me1	BTA-AGVIC-2181-SkinWhite-ChIPH3K4Me1	110371099	0.26941	PRJEB53044	SAMEA4447807	ERX9314288
2181	SkinWhite	H3K4Me3	BTA-AGVIC-2181-SkinWhite-ChIPH3K4Me3	54919893	0.307194	PRJEB53044	SAMEA4447807	ERX9314290
2181	Thymus	CTCF	BTA-AGVIC-2181-Thymus-ChIPCTCF	95091980	0.406195	PRJEB53044	SAMEA4447836	ERX9314294
2181	Thymus	H3K27ac	BTA-AGVIC-2181-Thymus-ChIPH3K27ac	52298235	0.311233	PRJEB53044	SAMEA4447836	ERX9314297
2181	Thymus	H3K27Me3	BTA-AGVIC-2181-Thymus-ChIPH3K27Me3	76698839	0.240365	PRJEB53044	SAMEA4447836	ERX9314300
2181	Thymus	H3K4Me1	BTA-AGVIC-2181-Thymus-ChIPH3K4Me1	44312731	0.20991	PRJEB53044	SAMEA4447836	ERX9314303
2181	Thymus	H3K4Me3	BTA-AGVIC-2181-Thymus-ChIPH3K4Me3	84245598	0.268153	PRJEB53044	SAMEA4447836	ERX9314306
2181	Thyroid	CTCF	BTA-AGVIC-2181-Thyroid-ChIPCTCF	126063818	0.481646	PRJEB53044	SAMEA4447760	ERX9314313
2181	Thyroid	H3K27ac	BTA-AGVIC-2181-Thyroid-ChIPH3K27ac	114520597	0.467887	PRJEB53044	SAMEA4447760	ERX9314315
2181	Thyroid	H3K27Me3	BTA-AGVIC-2181-Thyroid-ChIPH3K27Me3	94904108	0.319392	PRJEB53044	SAMEA4447760	ERX9314318
2181	Thyroid	H3K4Me1	BTA-AGVIC-2181-Thyroid-ChIPH3K4Me1	170721209	0.335837	PRJEB53044	SAMEA4447760	ERX9314321
2181	Thyroid	H3K4Me3	BTA-AGVIC-2181-Thyroid-ChIPH3K4Me3	83795523	0.300715	PRJEB53044	SAMEA4447760	ERX9314324
6819	AdrenalCortex	CTCF	BTA-AGVIC-6819-AdrenalCortex-ChIPCTCF	74358753	0.287753	PRJEB53044	SAMEA4447835	ERX9314184
6819	AdrenalCortex	H3K27ac	BTA-AGVIC-6819-AdrenalCortex-ChIPH3K27ac	77393661	0.333639	PRJEB53044	SAMEA4447835	ERX9314186
6819	AdrenalCortex	H3K27Me3	BTA-AGVIC-6819-AdrenalCortex-ChIPH3K27Me3	64714241	0.27397	PRJEB53044	SAMEA4447835	ERX9314188
6819	AdrenalCortex	H3K4Me1	BTA-AGVIC-6819-AdrenalCortex-ChIPH3K4Me1	82999940	0.254443	PRJEB53044	SAMEA4447835	ERX9314190
6819	AdrenalCortex	H3K4Me3	BTA-AGVIC-6819-AdrenalCortex-ChIPH3K4Me3	69072565	0.307055	PRJEB53044	SAMEA4447835	ERX9314192
6819	AdrenalMedulla	CTCF	BTA-AGVIC-6819-AdrenalMedulla-ChIPCTCF	43312437	0.312136	PRJEB53044	SAMEA4447827	ERX9314202
6819	AdrenalMedulla	H3K27ac	BTA-AGVIC-6819-AdrenalMedulla-ChIPH3K27ac	54929335	0.369253	PRJEB53044	SAMEA4447827	ERX9314204
6819	AdrenalMedulla	H3K27Me3	BTA-AGVIC-6819-AdrenalMedulla-ChIPH3K27Me3	60086314	0.266089	PRJEB53044	SAMEA4447827	ERX9314206
6819	AdrenalMedulla	H3K4Me1	BTA-AGVIC-6819-AdrenalMedulla-ChIPH3K4Me1	108975370	0.292062	PRJEB53044	SAMEA4447827	ERX9314208
6819	AdrenalMedulla	H3K4Me3	BTA-AGVIC-6819-AdrenalMedulla-ChIPH3K4Me3	68540333	0.34776	PRJEB53044	SAMEA4447827	ERX9314210
6819	Tongue	H3K27ac	BTA-AGVIC-6819Batch1-Tongue-ChIPH3K27ac	54492618	0.429898	PRJEB53044	SAMEA4447778	ERX9314331
6819	Tongue	H3K27Me3	BTA-AGVIC-6819Batch1-Tongue-ChIPH3K27Me3	59492749	0.318668	PRJEB53044	SAMEA4447778	ERX9314335
6819	Tongue	H3K4Me1	BTA-AGVIC-6819Batch1-Tongue-ChIPH3K4Me1	160079041	0.334362	PRJEB53044	SAMEA4447778	ERX9314338
6819	Tongue	H3K4Me3	BTA-AGVIC-6819Batch1-Tongue-ChIPH3K4Me3	72129118	0.37209	PRJEB53044	SAMEA4447778	ERX9314342
6819 Foetus	FoetalLiver	H3K4Me3	BTA-AGVIC-6819Batch2-FoetalLiver-ChIPH3K4Me3	79090673	0.367306	PRJEB53044	SAMEA4447823	ERX9314148
6819 Foetus	FoetalHeart	H3K4Me3	BTA-AGVIC-6819-FoetalHeart-ChIPH3K4Me3	87745760	0.398297	PRJEB53044	SAMEA4447805	ERX9314136
6819 Foetus	FoetalKidney	H3K4Me3	BTA-AGVIC-6819-FoetalKidney-ChIPH3K4Me3	42198580	0.310344	PRJEB53044	SAMEA4447789	ERX9314222
6819 Foetus	FoetalLung	H3K4Me3	BTA-AGVIC-6819-FoetalLung-ChIPH3K4Me3	60882626	0.320782	PRJEB53044	SAMEA4447775	ERX9314162
6819	ILN	CTCF	BTA-AGVIC-6819-ILN-ChIPCTCF	103316508	0.339745	PRJEB53044	SAMEA4447815	ERX9314226
6819	ILN	H3K27ac	BTA-AGVIC-6819-ILN-ChIPH3K27ac	54378736	0.230451	PRJEB53044	SAMEA4447815	ERX9314229
6819	ILN	H3K27Me3	BTA-AGVIC-6819-ILN-ChIPH3K27Me3	46372572	0.209439	PRJEB53044	SAMEA4447815	ERX9314232
6819	ILN	H3K4Me1	BTA-AGVIC-6819-ILN-ChIPH3K4Me1	131043297	0.22325	PRJEB53044	SAMEA4447815	ERX9314235
6819	ILN	H3K4Me3	BTA-AGVIC-6819-ILN-ChIPH3K4Me3	77242542	0.243407	PRJEB53044	SAMEA4447815	ERX9314238
6819	Pancreas	CTCF	BTA-AGVIC-6819-Pancreas-ChIPCTCF	106349888	0.420386	PRJEB53044	SAMEA4447810	ERX9314244
6819	Pancreas	H3K27ac	BTA-AGVIC-6819-Pancreas-ChIPH3K27ac	73367941	0.334574	PRJEB53044	SAMEA4447810	ERX9314246
6819	Pancreas	H3K27Me3	BTA-AGVIC-6819-Pancreas-ChIPH3K27Me3	65784017	0.262022	PRJEB53044	SAMEA4447810	ERX9314248
6819	Pancreas	H3K4Me1	BTA-AGVIC-6819-Pancreas-ChIPH3K4Me1	104938860	0.282856	PRJEB53044	SAMEA4447810	ERX9314251
6819	Pancreas	H3K4Me3	BTA-AGVIC-6819-Pancreas-ChIPH3K4Me3	94135148	0.350736	PRJEB53044	SAMEA4447810	ERX9314254
6819 Foetus	Placenta	CTCF	BTA-AGVIC-6819-Placenta-ChIPCTCF	49716050	0.268236	PRJEB53044	SAMEA4447800	ERX9314260
6819 Foetus	Placenta	H3K27ac	BTA-AGVIC-6819-Placenta-ChIPH3K27ac	80820462	0.333075	PRJEB53044	SAMEA4447800	ERX9314262
6819 Foetus	Placenta	H3K27Me3	BTA-AGVIC-6819-Placenta-ChIPH3K27Me3	37387481	0.232805	PRJEB53044	SAMEA4447800	ERX9314264
6819 Foetus	Placenta	H3K4Me1	BTA-AGVIC-6819-Placenta-ChIPH3K4Me1	121299766	0.279432	PRJEB53044	SAMEA4447800	ERX9314266
6819 Foetus	Placenta	H3K4Me3	BTA-AGVIC-6819-Placenta-ChIPH3K4Me3	85774250	0.319038	PRJEB53044	SAMEA4447800	ERX9314268
6819	Thymus	CTCF	BTA-AGVIC-6819-Thymus-ChIPCTCF	114738332	0.37499	PRJEB53044	SAMEA4447818	ERX9314295
6819	Thymus	H3K27ac	BTA-AGVIC-6819-Thymus-ChIPH3K27ac	109026101	0.318013	PRJEB53044	SAMEA4447818	ERX9314298
6819	Thymus	H3K27Me3	BTA-AGVIC-6819-Thymus-ChIPH3K27Me3	81495202	0.256881	PRJEB53044	SAMEA4447818	ERX9314301
6819	Thymus	H3K4Me1	BTA-AGVIC-6819-Thymus-ChIPH3K4Me1	118853310	0.244035	PRJEB53044	SAMEA4447818	ERX9314304
6819	Thymus	H3K4Me3	BTA-AGVIC-6819-Thymus-ChIPH3K4Me3	102522881	0.238115	PRJEB53044	SAMEA4447818	ERX9314307
6819	Thyroid	CTCF	BTA-AGVIC-6819-Thyroid-ChIPCTCF	117719251	0.359264	PRJEB53044	SAMEA4447791	ERX9314314
6819	Thyroid	H3K27ac	BTA-AGVIC-6819-Thyroid-ChIPH3K27ac	93392863	0.419406	PRJEB53044	SAMEA4447791	ERX9314316
6819	Thyroid	H3K27Me3	BTA-AGVIC-6819-Thyroid-ChIPH3K27Me3	74500746	0.266978	PRJEB53044	SAMEA4447791	ERX9314319
6819	Thyroid	H3K4Me1	BTA-AGVIC-6819-Thyroid-ChIPH3K4Me1	147425664	0.257876	PRJEB53044	SAMEA4447791	ERX9314322
6819	Thyroid	H3K4Me3	BTA-AGVIC-6819-Thyroid-ChIPH3K4Me3	90761333	0.320001	PRJEB53044	SAMEA4447791	ERX9314325
Daisy	AdrenalGland	CTCF	BTA-AGVIC-Daisy-AdrenalGland-ChIPCTCF	142587045	0.481103	PRJEB53044	SAMEA4675135	ERX9314195
Daisy	AdrenalGland	H3K27ac	BTA-AGVIC-Daisy-AdrenalGland-ChIPH3K27ac	45907025	0.34483	PRJEB53044	SAMEA4675135	ERX9314196
Daisy	AdrenalGland	H3K27Me3	BTA-AGVIC-Daisy-AdrenalGland-ChIPH3K27Me3	38203555	0.24608	PRJEB53044	SAMEA4675135	ERX9314197
Daisy	AdrenalGland	H3K4Me1	BTA-AGVIC-Daisy-AdrenalGland-ChIPH3K4Me1	109666844	0.302176	PRJEB53044	SAMEA4675135	ERX9314198
Daisy	AdrenalGland	H3K4Me3	BTA-AGVIC-Daisy-AdrenalGland-ChIPH3K4Me3	45288758	0.367073	PRJEB53044	SAMEA4675135	ERX9314199
Daisy	Tongue	CTCF	BTA-AGVIC-DaisyBatch1-Tongue-ChIPCTCF	107439457	0.444997	PRJEB53044	SAMEA4675139	ERX9314330
Daisy	Tongue	H3K27ac	BTA-AGVIC-DaisyBatch1-Tongue-ChIPH3K27ac	73756360	0.494278	PRJEB53044	SAMEA4675139	ERX9314333
Daisy	Tongue	H3K27Me3	BTA-AGVIC-DaisyBatch1-Tongue-ChIPH3K27Me3	72202506	0.328055	PRJEB53044	SAMEA4675139	ERX9314336
Daisy	Tongue	H3K4Me1	BTA-AGVIC-DaisyBatch1-Tongue-ChIPH3K4Me1	142618801	0.328625	PRJEB53044	SAMEA4675139	ERX9314339
Daisy	Tongue	H3K4Me3	BTA-AGVIC-DaisyBatch2-Tongue-ChIPH3K4Me3	70522475	0.312962	PRJEB53044	SAMEA4675139	ERX9314340
Daisy	ILN	CTCF	BTA-AGVIC-Daisy-ILN-ChIPCTCF	104530415	0.432044	PRJEB53044	SAMEA4675144	ERX9314227
Daisy	ILN	H3K27ac	BTA-AGVIC-Daisy-ILN-ChIPH3K27ac	65645661	0.28349	PRJEB53044	SAMEA4675144	ERX9314230
Daisy	ILN	H3K27Me3	BTA-AGVIC-Daisy-ILN-ChIPH3K27Me3	57100076	0.231457	PRJEB53044	SAMEA4675144	ERX9314233
Daisy	ILN	H3K4Me1	BTA-AGVIC-Daisy-ILN-ChIPH3K4Me1	113893629	0.253321	PRJEB53044	SAMEA4675144	ERX9314236
Daisy	ILN	H3K4Me3	BTA-AGVIC-Daisy-ILN-ChIPH3K4Me3	73090308	0.250279	PRJEB53044	SAMEA4675144	ERX9314239
Daisy	Pancreas	H3K27Me3	BTA-AGVIC-Daisy-Pancreas-ChIPH3K27Me3	57801841	0.244202	PRJEB53044	SAMEA14435836	ERX9314249
Daisy	Pancreas	H3K4Me1	BTA-AGVIC-Daisy-Pancreas-ChIPH3K4Me1	138423866	0.278032	PRJEB53044	SAMEA14435836	ERX9314252
Daisy	Pancreas	H3K4Me3	BTA-AGVIC-Daisy-Pancreas-ChIPH3K4Me3	72499710	0.365555	PRJEB53044	SAMEA14435836	ERX9314255
Daisy	SkinBlack	CTCF	BTA-AGVIC-Daisy-SkinBlack-ChIPCTCF	45521443	0.286014	PRJEB53044	SAMEA4675134	ERX9314272
Daisy	SkinBlack	H3K27ac	BTA-AGVIC-Daisy-SkinBlack-ChIPH3K27ac	50916351	0.311618	PRJEB53044	SAMEA4675134	ERX9314274
Daisy	SkinBlack	H3K27Me3	BTA-AGVIC-Daisy-SkinBlack-ChIPH3K27Me3	76725663	0.283873	PRJEB53044	SAMEA4675134	ERX9314276
Daisy	SkinBlack	H3K4Me1	BTA-AGVIC-Daisy-SkinBlack-ChIPH3K4Me1	47874758	0.266786	PRJEB53044	SAMEA4675134	ERX9314278
Daisy	SkinBlack	H3K4Me3	BTA-AGVIC-Daisy-SkinBlack-ChIPH3K4Me3	95025042	0.313995	PRJEB53044	SAMEA4675134	ERX9314280
Daisy	SkinWhite	CTCF	BTA-AGVIC-Daisy-SkinWhite-ChIPCTCF	60951306	0.341333	PRJEB53044	SAMEA4675152	ERX9314284
Daisy	SkinWhite	H3K27Me3	BTA-AGVIC-Daisy-SkinWhite-ChIPH3K27Me3	53081117	0.27248	PRJEB53044	SAMEA4675152	ERX9314287
Daisy	SkinWhite	H3K4Me1	BTA-AGVIC-Daisy-SkinWhite-ChIPH3K4Me1	85716436	0.310067	PRJEB53044	SAMEA4675152	ERX9314289
Daisy	SkinWhite	H3K4Me3	BTA-AGVIC-Daisy-SkinWhite-ChIPH3K4Me3	97817465	0.353928	PRJEB53044	SAMEA4675152	ERX9314291
Daisy	Thymus	CTCF	BTA-AGVIC-Daisy-Thymus-ChIPCTCF	138592740	0.430588	PRJEB53044	SAMEA4675138	ERX9314296
Daisy	Thymus	H3K27ac	BTA-AGVIC-Daisy-Thymus-ChIPH3K27ac	46020284	0.29816	PRJEB53044	SAMEA4675138	ERX9314299
Daisy	Thymus	H3K27Me3	BTA-AGVIC-Daisy-Thymus-ChIPH3K27Me3	45500356	0.222138	PRJEB53044	SAMEA4675138	ERX9314302
Daisy	Thymus	H3K4Me1	BTA-AGVIC-Daisy-Thymus-ChIPH3K4Me1	105016316	0.234671	PRJEB53044	SAMEA4675138	ERX9314305
Daisy	Thymus	H3K4Me3	BTA-AGVIC-Daisy-Thymus-ChIPH3K4Me3	83073219	0.232811	PRJEB53044	SAMEA4675138	ERX9314308
Daisy	Thyroid	CTCF	BTA-AGVIC-Daisy-Thyroid-ChIPCTCF	135366990	0.4359	PRJEB53044	SAMEA4675148	ERX9314312
Daisy	Thyroid	H3K27ac	BTA-AGVIC-Daisy-Thyroid-ChIPH3K27ac	83716820	0.428731	PRJEB53044	SAMEA4675148	ERX9314317
Daisy	Thyroid	H3K27Me3	BTA-AGVIC-Daisy-Thyroid-ChIPH3K27Me3	92968312	0.269158	PRJEB53044	SAMEA4675148	ERX9314320
Daisy	Thyroid	H3K4Me1	BTA-AGVIC-Daisy-Thyroid-ChIPH3K4Me1	122247747	0.260536	PRJEB53044	SAMEA4675148	ERX9314323
Daisy	Thyroid	H3K4Me3	BTA-AGVIC-Daisy-Thyroid-ChIPH3K4Me3	53919846	0.316838	PRJEB53044	SAMEA4675148	ERX9314326
2181 Foetus	FoetalLiver	H3K27ac	BTA-DEDJTR-2181Batch1-FoetalLiver-ChIPH3K27ac	191393207	0.409045	PRJEB53044	SAMEA4447792	ERX9314141
2181 Foetus	FoetalLiver	H3K27Me3	BTA-DEDJTR-2181Batch1-FoetalLiver-ChIPH3K27Me3	195973909	0.28446	PRJEB53044	SAMEA4447792	ERX9314143
2181 Foetus	FoetalLiver	H3K4Me1	BTA-DEDJTR-2181Batch1-FoetalLiver-ChIPH3K4Me1	313968695	0.25243	PRJEB53044	SAMEA4447792	ERX9314145
2181	Heart	H3K27ac	BTA-DEDJTR-2181Batch1-Heart-ChIPH3K27ac	128485256	0.404206	PRJEB41939	SAMEA4447801	ERX4794961
2181	Kidney	H3K27ac	BTA-DEDJTR-2181Batch1-Kidney-ChIPH3K27ac	105683921	0.456603	PRJEB41939	SAMEA4447798	ERX4794966
2181	Kidney	H3K4Me1	BTA-DEDJTR-2181Batch1-Kidney-ChIPH3K4Me1	105345929	0.352505	PRJEB41939	SAMEA4447798	ERX4794967
2181	Kidney	H3K4Me3	BTA-DEDJTR-2181Batch1-Kidney-ChIPH3K4Me3	79152524	0.379868	PRJEB41939	SAMEA4447798	ERX4794964
2181	Liver	H3K27ac	BTA-DEDJTR-2181Batch1-Liver-ChIPH3K27ac	235472829	0.436173	PRJEB41939	SAMEA4447787	ERX4794976
2181	Liver	H3K27Me3	BTA-DEDJTR-2181Batch1-Liver-ChIPH3K27Me3	191722912	0.345065	PRJEB41939	SAMEA4447787	ERX4794974
2181	Liver	H3K4Me1	BTA-DEDJTR-2181Batch1-Liver-ChIPH3K4Me1	199099974	0.442593	PRJEB41939	SAMEA4447787	ERX4794975
2181	Liver	H3K4Me3	BTA-DEDJTR-2181Batch1-Liver-ChIPH3K4Me3	243236047	0.460627	PRJEB41939	SAMEA4447787	ERX4794977
2181	Lung	H3K27ac	BTA-DEDJTR-2181Batch1-Lung-ChIPH3K27ac	109513274	0.453174	PRJEB41939	SAMEA4447766	ERX4794981
2181	Lung	H3K4Me1	BTA-DEDJTR-2181Batch1-Lung-ChIPH3K4Me1	91122604	0.334945	PRJEB41939	SAMEA4447766	ERX4794980
2181	Lung	H3K4Me3	BTA-DEDJTR-2181Batch1-Lung-ChIPH3K4Me3	81178338	0.363673	PRJEB41939	SAMEA4447766	ERX4794979
2181	MG	H3K27ac	BTA-DEDJTR-2181Batch1-MG-ChIPH3K27ac	173135693	0.451727	PRJEB41939	SAMEA4447830	ERX4794992
2181	MG	H3K27Me3	BTA-DEDJTR-2181Batch1-MG-ChIPH3K27Me3	153995554	0.381998	PRJEB41939	SAMEA4447830	ERX4794989
2181	MG	H3K4Me1	BTA-DEDJTR-2181Batch1-MG-ChIPH3K4Me1	184526967	0.42823	PRJEB41939	SAMEA4447830	ERX4794995
2181	MG	H3K4Me3	BTA-DEDJTR-2181Batch1-MG-ChIPH3K4Me3	181209261	0.50767	PRJEB41939	SAMEA4447830	ERX4794994
2181	Spleen	H3K4Me1	BTA-DEDJTR-2181Batch1-Spleen-ChIPH3K4Me1	88593923	0.359393	PRJEB41939	SAMEA4447802	ERX4795004
2181	Spleen	H3K4Me3	BTA-DEDJTR-2181Batch1-Spleen-ChIPH3K4Me3	77349933	0.356068	PRJEB41939	SAMEA4447802	ERX4795000
2181 Foetus	FoetalLiver	CTCF	BTA-DEDJTR-2181Batch2-FoetalLiver-ChIPCTCF	206090309	0.433595	PRJEB53044	SAMEA4447792	ERX9314139
2181	Heart	CTCF	BTA-DEDJTR-2181Batch2-Heart-ChIPCTCF	65531502	0.314111	PRJEB41939	SAMEA4447801	ERX4794957
2181	Heart	H3K27Me3	BTA-DEDJTR-2181Batch2-Heart-ChIPH3K27Me3	68387825	0.38368	PRJEB41939	SAMEA4447801	ERX4794958
2181	Heart	H3K4Me1	BTA-DEDJTR-2181Batch2-Heart-ChIPH3K4Me1	74134605	0.366341	PRJEB41939	SAMEA4447801	ERX4794959
2181	Heart	H3K4Me3	BTA-DEDJTR-2181Batch2-Heart-ChIPH3K4Me3	81828886	0.647749	PRJEB41939	SAMEA4447801	ERX4794960
2181	Kidney	CTCF	BTA-DEDJTR-2181Batch2-Kidney-ChIPCTCF	119981865	0.317067	PRJEB41939	SAMEA4447798	ERX4794969
2181	Kidney	H3K27Me3	BTA-DEDJTR-2181Batch2-Kidney-ChIPH3K27Me3	90769865	0.315766	PRJEB41939	SAMEA4447798	ERX4794965
2181	Liver	CTCF	BTA-DEDJTR-2181Batch2-Liver-ChIPCTCF	25085259	0.266135	PRJEB41939	SAMEA4447787	ERX4794971
2181	Lung	CTCF	BTA-DEDJTR-2181Batch2-Lung-ChIPCTCF	143619354	0.351938	PRJEB41939	SAMEA4447766	ERX4794984
2181	Lung	H3K27Me3	BTA-DEDJTR-2181Batch2-Lung-ChIPH3K27Me3	70126869	0.293233	PRJEB41939	SAMEA4447766	ERX4794978
2181	MG	CTCF	BTA-DEDJTR-2181Batch2-MG-ChIPCTCF	63556943	0.380461	PRJEB41939	SAMEA4447830	ERX4794985
2181	Spleen	CTCF	BTA-DEDJTR-2181Batch2-Spleen-ChIPCTCF	54722672	0.268415	PRJEB41939	SAMEA4447802	ERX4794999
2181	Spleen	H3K27ac	BTA-DEDJTR-2181Batch2-Spleen-ChIPH3K27ac	228101362	0.423664	PRJEB41939	SAMEA4447802	ERX4795005
2181	Spleen	H3K27Me3	BTA-DEDJTR-2181Batch4-Spleen-ChIPH3K27Me3	83196987	0.272561	PRJEB41939	SAMEA4447802	ERX4795002
2181 Foetus	FoetalHeart	CTCF	BTA-DEDJTR-2181-FoetalHeart-ChIPCTCF	102038098	0.33083	PRJEB53044	SAMEA4447774	ERX9314129
2181 Foetus	FoetalHeart	H3K27ac	BTA-DEDJTR-2181-FoetalHeart-ChIPH3K27ac	89128437	0.417814	PRJEB53044	SAMEA4447774	ERX9314131
2181 Foetus	FoetalHeart	H3K4Me1	BTA-DEDJTR-2181-FoetalHeart-ChIPH3K4Me1	201967181	0.338899	PRJEB53044	SAMEA4447774	ERX9314133
2181 Foetus	FoetalKidney	CTCF	BTA-DEDJTR-2181-FoetalKidney-ChIPCTCF	73074443	0.278051	PRJEB53044	SAMEA4447759	ERX9314213
2181 Foetus	FoetalKidney	H3K27ac	BTA-DEDJTR-2181-FoetalKidney-ChIPH3K27ac	70752806	0.292068	PRJEB53044	SAMEA4447759	ERX9314215
2181 Foetus	FoetalKidney	H3K27Me3	BTA-DEDJTR-2181-FoetalKidney-ChIPH3K27Me3	74308328	0.2632	PRJEB53044	SAMEA4447759	ERX9314217
2181 Foetus	FoetalKidney	H3K4Me1	BTA-DEDJTR-2181-FoetalKidney-ChIPH3K4Me1	150439317	0.267895	PRJEB53044	SAMEA4447759	ERX9314219
2181 Foetus	FoetalLung	CTCF	BTA-DEDJTR-2181-FoetalLung-ChIPCTCF	98841435	0.344393	PRJEB53044	SAMEA4447783	ERX9314153
2181 Foetus	FoetalLung	H3K27ac	BTA-DEDJTR-2181-FoetalLung-ChIPH3K27ac	206380871	0.474336	PRJEB53044	SAMEA4447783	ERX9314155
2181 Foetus	FoetalLung	H3K27Me3	BTA-DEDJTR-2181-FoetalLung-ChIPH3K27Me3	185375955	0.372738	PRJEB53044	SAMEA4447783	ERX9314157
2181 Foetus	FoetalLung	H3K4Me1	BTA-DEDJTR-2181-FoetalLung-ChIPH3K4Me1	309730344	0.343499	PRJEB53044	SAMEA4447783	ERX9314159
2181	Ovary	CTCF	BTA-DEDJTR-2181-Ovary-ChIPCTCF	83393913	0.272572	PRJEB53044	SAMEA4447776	ERX9314165
2181	Ovary	H3K27ac	BTA-DEDJTR-2181-Ovary-ChIPH3K27ac	104893912	0.444594	PRJEB53044	SAMEA4447776	ERX9314167
2181	Ovary	H3K27Me3	BTA-DEDJTR-2181-Ovary-ChIPH3K27Me3	97044348	0.249256	PRJEB53044	SAMEA4447776	ERX9314170
2181	Ovary	H3K4Me1	BTA-DEDJTR-2181-Ovary-ChIPH3K4Me1	99803269	0.280327	PRJEB53044	SAMEA4447776	ERX9314174
2181	Ovary	H3K4Me3	BTA-DEDJTR-2181-Ovary-ChIPH3K4Me3	90506812	0.479419	PRJEB53044	SAMEA4447776	ERX9314176
6819 Foetus	FoetalLiver	CTCF	BTA-DEDJTR-6819Batch1-FoetalLiver-ChIPCTCF	100455063	0.298553	PRJEB53044	SAMEA4447823	ERX9314140
6819 Foetus	FoetalLiver	H3K27ac	BTA-DEDJTR-6819Batch1-FoetalLiver-ChIPH3K27ac	162962999	0.42212	PRJEB53044	SAMEA4447823	ERX9314142
6819 Foetus	FoetalLiver	H3K27Me3	BTA-DEDJTR-6819Batch1-FoetalLiver-ChIPH3K27Me3	137295698	0.319488	PRJEB53044	SAMEA4447823	ERX9314144
6819 Foetus	FoetalLiver	H3K4Me1	BTA-DEDJTR-6819Batch1-FoetalLiver-ChIPH3K4Me1	144148866	0.27675	PRJEB53044	SAMEA4447823	ERX9314146
6819	Heart	H3K27ac	BTA-DEDJTR-6819Batch1-Heart-ChIPH3K27ac	165143658	0.424048	PRJEB41939	SAMEA4447809	ERX4795012
6819	Kidney	H3K27ac	BTA-DEDJTR-6819Batch1-Kidney-ChIPH3K27ac	143003420	0.472427	PRJEB41939	SAMEA4447765	ERX4795018
6819	Kidney	H3K4Me1	BTA-DEDJTR-6819Batch1-Kidney-ChIPH3K4Me1	85513610	0.369092	PRJEB41939	SAMEA4447765	ERX4795014
6819	Kidney	H3K4Me3	BTA-DEDJTR-6819Batch1-Kidney-ChIPH3K4Me3	106236185	0.382887	PRJEB41939	SAMEA4447765	ERX4795015
6819	Liver	H3K27ac	BTA-DEDJTR-6819Batch1-Liver-ChIPH3K27ac	264650302	0.475313	PRJEB41939	SAMEA4447814	ERX4795027
6819	Liver	H3K27Me3	BTA-DEDJTR-6819Batch1-Liver-ChIPH3K27Me3	192073356	0.349352	PRJEB41939	SAMEA4447814	ERX4795023
6819	Liver	H3K4Me1	BTA-DEDJTR-6819Batch1-Liver-ChIPH3K4Me1	235050227	0.414688	PRJEB41939	SAMEA4447814	ERX4795026
6819	Liver	H3K4Me3	BTA-DEDJTR-6819Batch1-Liver-ChIPH3K4Me3	170284764	0.448899	PRJEB41939	SAMEA4447814	ERX4795022
6819	Lung	H3K27ac	BTA-DEDJTR-6819Batch1-Lung-ChIPH3K27ac	119133071	0.411143	PRJEB41939	SAMEA4447767	ERX4795032
6819	Lung	H3K4Me1	BTA-DEDJTR-6819Batch1-Lung-ChIPH3K4Me1	76932572	0.27736	PRJEB41939	SAMEA4447767	ERX4795029
6819	Lung	H3K4Me3	BTA-DEDJTR-6819Batch1-Lung-ChIPH3K4Me3	60648889	0.326436	PRJEB41939	SAMEA4447767	ERX4795028
6819	MG	H3K27ac	BTA-DEDJTR-6819Batch1-MG-ChIPH3K27ac	156229178	0.588612	PRJEB41939	SAMEA4447762	ERX4795038
6819	MG	H3K27Me3	BTA-DEDJTR-6819Batch1-MG-ChIPH3K27Me3	145718132	0.384891	PRJEB41939	SAMEA4447762	ERX4795037
6819	MG	H3K4Me1	BTA-DEDJTR-6819Batch1-MG-ChIPH3K4Me1	122075347	0.378704	PRJEB41939	SAMEA4447762	ERX4795036
6819	MG	H3K4Me3	BTA-DEDJTR-6819Batch1-MG-ChIPH3K4Me3	163200960	0.588621	PRJEB41939	SAMEA4447762	ERX4795039
6819	Ovary	H3K4Me3	BTA-DEDJTR-6819Batch1-Ovary-ChIPH3K4Me3	64320489	0.286035	PRJEB53044	SAMEA4447796	ERX9314177
6819	Heart	CTCF	BTA-DEDJTR-6819Batch2-Heart-ChIPCTCF	23747767	0.269123	PRJEB41939	SAMEA4447809	ERX4795007
6819	Heart	H3K27Me3	BTA-DEDJTR-6819Batch2-Heart-ChIPH3K27Me3	83917908	0.32441	PRJEB41939	SAMEA4447809	ERX4795009
6819	Heart	H3K4Me1	BTA-DEDJTR-6819Batch2-Heart-ChIPH3K4Me1	96980837	0.361126	PRJEB41939	SAMEA4447809	ERX4795010
6819	Heart	H3K4Me3	BTA-DEDJTR-6819Batch2-Heart-ChIPH3K4Me3	57945688	0.473803	PRJEB41939	SAMEA4447809	ERX4795008
6819	Kidney	CTCF	BTA-DEDJTR-6819Batch2-Kidney-ChIPCTCF	139794146	0.345791	PRJEB41939	SAMEA4447765	ERX4795019
6819	Kidney	H3K27Me3	BTA-DEDJTR-6819Batch2-Kidney-ChIPH3K27Me3	115243381	0.349817	PRJEB41939	SAMEA4447765	ERX4795016
6819	Liver	CTCF	BTA-DEDJTR-6819Batch2-Liver-ChIPCTCF	74389784	0.313708	PRJEB41939	SAMEA4447814	ERX4795021
6819	Lung	CTCF	BTA-DEDJTR-6819Batch2-Lung-ChIPCTCF	130983868	0.394374	PRJEB41939	SAMEA4447767	ERX4795033
6819	Lung	H3K27Me3	BTA-DEDJTR-6819Batch2-Lung-ChIPH3K27Me3	93560011	0.3332	PRJEB41939	SAMEA4447767	ERX4795031
6819	MG	CTCF	BTA-DEDJTR-6819Batch2-MG-ChIPCTCF	76206080	0.379063	PRJEB41939	SAMEA4447762	ERX4795035
6819	Ovary	H3K27ac	BTA-DEDJTR-6819Batch2-Ovary-ChIPH3K27ac	342873454	0.454071	PRJEB53044	SAMEA4447796	ERX9314169
6819	Ovary	H3K27Me3	BTA-DEDJTR-6819Batch2-Ovary-ChIPH3K27Me3	130665814	0.344162	PRJEB53044	SAMEA4447796	ERX9314172
6819	Ovary	H3K4Me1	BTA-DEDJTR-6819Batch2-Ovary-ChIPH3K4Me1	556637564	0.356492	PRJEB53044	SAMEA4447796	ERX9314173
6819	Spleen	CTCF	BTA-DEDJTR-6819Batch2-Spleen-ChIPCTCF	98035888	0.300773	PRJEB41939	SAMEA4447806	ERX4795045
6819	Spleen	H3K27ac	BTA-DEDJTR-6819Batch2-Spleen-ChIPH3K27ac	207854136	0.490402	PRJEB41939	SAMEA4447806	ERX4795048
6819	Spleen	H3K4Me1	BTA-DEDJTR-6819Batch3-Spleen-ChIPH3K4Me1	133530690	0.385539	PRJEB41939	SAMEA4447806	ERX4795046
6819	Spleen	H3K4Me3	BTA-DEDJTR-6819Batch3-Spleen-ChIPH3K4Me3	54254998	0.415352	PRJEB41939	SAMEA4447806	ERX4795042
6819	Spleen	H3K27Me3	BTA-DEDJTR-6819Batch4-Spleen-ChIPH3K27Me3	84992126	0.271948	PRJEB41939	SAMEA4447806	ERX4795043
6819 Foetus	FoetalHeart	CTCF	BTA-DEDJTR-6819-FoetalHeart-ChIPCTCF	60958904	0.333791	PRJEB53044	SAMEA4447805	ERX9314130
6819 Foetus	FoetalHeart	H3K27ac	BTA-DEDJTR-6819-FoetalHeart-ChIPH3K27ac	120741543	0.462628	PRJEB53044	SAMEA4447805	ERX9314132
6819 Foetus	FoetalHeart	H3K4Me1	BTA-DEDJTR-6819-FoetalHeart-ChIPH3K4Me1	174814005	0.335126	PRJEB53044	SAMEA4447805	ERX9314134
6819 Foetus	FoetalKidney	CTCF	BTA-DEDJTR-6819-FoetalKidney-ChIPCTCF	91139887	0.361709	PRJEB53044	SAMEA4447789	ERX9314214
6819 Foetus	FoetalKidney	H3K27ac	BTA-DEDJTR-6819-FoetalKidney-ChIPH3K27ac	121838155	0.362388	PRJEB53044	SAMEA4447789	ERX9314216
6819 Foetus	FoetalKidney	H3K27Me3	BTA-DEDJTR-6819-FoetalKidney-ChIPH3K27Me3	81473084	0.29172	PRJEB53044	SAMEA4447789	ERX9314218
6819 Foetus	FoetalKidney	H3K4Me1	BTA-DEDJTR-6819-FoetalKidney-ChIPH3K4Me1	171003550	0.294036	PRJEB53044	SAMEA4447789	ERX9314220
6819 Foetus	FoetalLung	CTCF	BTA-DEDJTR-6819-FoetalLung-ChIPCTCF	61827825	0.338597	PRJEB53044	SAMEA4447775	ERX9314154
6819 Foetus	FoetalLung	H3K27ac	BTA-DEDJTR-6819-FoetalLung-ChIPH3K27ac	255728360	0.435473	PRJEB53044	SAMEA4447775	ERX9314156
6819 Foetus	FoetalLung	H3K27Me3	BTA-DEDJTR-6819-FoetalLung-ChIPH3K27Me3	244453188	0.334914	PRJEB53044	SAMEA4447775	ERX9314158
6819 Foetus	FoetalLung	H3K4Me1	BTA-DEDJTR-6819-FoetalLung-ChIPH3K4Me1	219845577	0.350793	PRJEB53044	SAMEA4447775	ERX9314160
Daisy	Heart	H3K4Me1	BTA-DEDJTR-DaisyBatch1-Heart-ChIPH3K4Me1	80307167	0.303871	PRJEB41939	SAMEA4675151	ERX4795053
Daisy	Heart	H3K4Me3	BTA-DEDJTR-DaisyBatch1-Heart-ChIPH3K4Me3	100829741	0.324521	PRJEB41939	SAMEA4675151	ERX4795056
Daisy	Kidney	H3K4Me1	BTA-DEDJTR-DaisyBatch1-Kidney-ChIPH3K4Me1	112628338	0.355225	PRJEB41939	SAMEA4675142	ERX4795061
Daisy	Kidney	H3K4Me3	BTA-DEDJTR-DaisyBatch1-Kidney-ChIPH3K4Me3	76581706	0.338152	PRJEB41939	SAMEA4675142	ERX4795058
Daisy	Liver	H3K27ac	BTA-DEDJTR-DaisyBatch1-Liver-ChIPH3K27ac	136831405	0.440023	PRJEB41939	SAMEA4675143	ERX4795064
Daisy	Liver	H3K27Me3	BTA-DEDJTR-DaisyBatch1-Liver-ChIPH3K27Me3	175648334	0.386714	PRJEB41939	SAMEA4675143	ERX4795066
Daisy	Liver	H3K4Me1	BTA-DEDJTR-DaisyBatch1-Liver-ChIPH3K4Me1	150578505	0.471923	PRJEB41939	SAMEA4675143	ERX4795065
Daisy	Liver	H3K4Me3	BTA-DEDJTR-DaisyBatch1-Liver-ChIPH3K4Me3	304145030	0.561676	PRJEB41939	SAMEA4675143	ERX4795068
Daisy	Lung	H3K4Me1	BTA-DEDJTR-DaisyBatch1-Lung-ChIPH3K4Me1	98579404	0.344409	PRJEB41939	SAMEA4675137	ERX4795072
Daisy	Lung	H3K4Me3	BTA-DEDJTR-DaisyBatch1-Lung-ChIPH3K4Me3	76057943	0.386039	PRJEB41939	SAMEA4675137	ERX4795070
Daisy	Spleen	H3K27ac	BTA-DEDJTR-DaisyBatch1-Spleen-ChIPH3K27ac	76497830	0.248127	PRJEB41939	SAMEA4675145	ERX4795082
Daisy	Heart	CTCF	BTA-DEDJTR-DaisyBatch2-Heart-ChIPCTCF	86624366	0.339945	PRJEB41939	SAMEA4675151	ERX4795054
Daisy	Heart	H3K27ac	BTA-DEDJTR-DaisyBatch2-Heart-ChIPH3K27ac	61972543	0.496641	PRJEB41939	SAMEA4675151	ERX4795050
Daisy	Kidney	CTCF	BTA-DEDJTR-DaisyBatch2-Kidney-ChIPCTCF	91872654	0.451742	PRJEB41939	SAMEA4675142	ERX4795059
Daisy	Liver	CTCF	BTA-DEDJTR-DaisyBatch2-Liver-ChIPCTCF	47355639	0.349767	PRJEB41939	SAMEA4675143	ERX4795063
Daisy	Lung	CTCF	BTA-DEDJTR-DaisyBatch2-Lung-ChIPCTCF	80240929	0.430037	PRJEB41939	SAMEA4675137	ERX4795071
Daisy	MG	CTCF	BTA-DEDJTR-DaisyBatch2-MG-ChIPCTCF	74787131	0.37148	PRJEB41939	SAMEA4675150	ERX4795075
Daisy	Spleen	CTCF	BTA-DEDJTR-DaisyBatch2-Spleen-ChIPCTCF	142263965	0.402017	PRJEB41939	SAMEA4675145	ERX4795088
Daisy	Heart	H3K27Me3	BTA-DEDJTR-DaisyBatch3-Heart-ChIPH3K27Me3	73928020	0.316378	PRJEB41939	SAMEA4675151	ERX4795051
Daisy	Spleen	H3K27Me3	BTA-DEDJTR-DaisyBatch4-Spleen-ChIPH3K27Me3	76413760	0.235439	PRJEB41939	SAMEA4675145	ERX4795083
Daisy	Spleen	H3K4Me3	BTA-DEDJTR-DaisyBatch6-Spleen-ChIPH3K4Me3	84885562	0.408048	PRJEB41939	SAMEA4675145	ERX4795085
Daisy	Spleen	H3K4Me1	BTA-DEDJTR-DaisyBatch7-Spleen-ChIPH3K4Me1	277507722	0.357668	PRJEB41939	SAMEA4675145	ERX4795091
Daisy	MG	H3K27ac	BTA-DEDJTR-DaisyBatch9-MG-ChIPH3K27ac	205402804	0.495476	PRJEB41939	SAMEA4675150	ERX4795079
Daisy	MG	H3K27Me3	BTA-DEDJTR-DaisyBatch9-MG-ChIPH3K27Me3	187271781	0.382934	PRJEB41939	SAMEA4675150	ERX4795078
Daisy	MG	H3K4Me1	BTA-DEDJTR-DaisyBatch9-MG-ChIPH3K4Me1	137982475	0.376458	PRJEB41939	SAMEA4675150	ERX4795076
Daisy	MG	H3K4Me3	BTA-DEDJTR-DaisyBatch9-MG-ChIPH3K4Me3	170445285	0.50519	PRJEB41939	SAMEA4675150	ERX4795077
Daisy	Ovary	CTCF	BTA-DEDJTR-Daisy-Ovary-ChIPCTCF	67510887	0.251286	PRJEB53044	SAMEA4675140	ERX9314166
Daisy	Ovary	H3K27ac	BTA-DEDJTR-Daisy-Ovary-ChIPH3K27ac	86330209	0.428009	PRJEB53044	SAMEA4675140	ERX9314168
Daisy	Ovary	H3K27Me3	BTA-DEDJTR-Daisy-Ovary-ChIPH3K27Me3	89924960	0.265422	PRJEB53044	SAMEA4675140	ERX9314171
Daisy	Ovary	H3K4Me1	BTA-DEDJTR-Daisy-Ovary-ChIPH3K4Me1	74604227	0.291661	PRJEB53044	SAMEA4675140	ERX9314175
Daisy	Ovary	H3K4Me3	BTA-DEDJTR-Daisy-Ovary-ChIPH3K4Me3	79276546	0.506412	PRJEB53044	SAMEA4675140	ERX9314178

## Sheet: RNA-seq
Animal	Tissue	Mapped Reads	study_accession	sample_accession	experiment_accession_1	experiment_accession_2	experiment_accession_3
2181	AdrenalCortex	212715406	PRJEB35127	SAMEA4447769	ERX3620340	ERX3620341	NA
2181	AdrenalMedulla	332393153	PRJEB35127	SAMEA4447782	ERX3620342	ERX3620343	NA
2181	Heart	196819910	PRJEB35127	SAMEA4447801	ERX3620360	ERX3620361	NA
2181	ILN	242760853	PRJEB35127	SAMEA4447808	ERX3620370	ERX3620371	NA
2181	Kidney	178388404	PRJEB35127	SAMEA4447798	ERX3620364	ERX3620365	NA
2181	Liver	211255385	PRJEB35127	SAMEA4447787	ERX3620368	ERX3620369	NA
2181	Lung	259260886	PRJEB35127	SAMEA4447766	ERX3620378	ERX3620379	NA
2181	MG	187468813	PRJEB35127	SAMEA4447830	ERX3620380	ERX3620381	NA
2181	Ovary	241709408	PRJEB35127	SAMEA4447776	ERX3620388	ERX3620389	NA
2181	Placenta	206064881	PRJEB35127	SAMEA4447764	ERX3620392	ERX3620393	NA
2181	SkinBlack	189865938	PRJEB35127	SAMEA4447790	ERX3620396	ERX3620397	NA
2181	SkinWhite	180830499	PRJEB35127	SAMEA4447807	ERX3620402	ERX3620403	NA
2181	Spleen	201428663	PRJEB35127	SAMEA4447802	ERX3620398	ERX3620399	NA
2181	Thymus	194899426	PRJEB35127	SAMEA4447836	ERX3620404	ERX3620405	NA
2181	Thyroid	222868300	PRJEB35127	SAMEA4447760	ERX3620406	ERX3620407	NA
2181	Tongue	201753695	PRJEB35127	SAMEA4447793	ERX3620408	ERX3620409	NA
6819	AdrenalCortex	233415097	PRJEB35127	SAMEA4447835	ERX3620411	ERX3620412	NA
6819	AdrenalMedulla	189119063	PRJEB35127	SAMEA4447827	ERX3620413	ERX3620414	NA
6819	Heart	183206148	PRJEB35127	SAMEA4447809	ERX3620431	ERX3620432	NA
6819	ILN	230430261	PRJEB35127	SAMEA4447815	ERX3620441	ERX3620442	NA
6819	Kidney	214035542	PRJEB35127	SAMEA4447765	ERX3620435	ERX3620436	NA
6819	Liver	221399426	PRJEB35127	SAMEA4447814	ERX3620439	ERX3620440	NA
6819	Lung	201200828	PRJEB35127	SAMEA4447767	ERX3620449	ERX3620450	NA
6819	MG	183585897	PRJEB35127	SAMEA4447762	ERX3620451	ERX3620452	NA
6819	Ovary	164742791	PRJEB35127	SAMEA4447796	ERX3620459	ERX3620460	NA
6819	Placenta	216899213	PRJEB35127	SAMEA4447800	ERX3620463	ERX3620464	NA
6819	Spleen	226628283	PRJEB35127	SAMEA4447806	ERX3620469	ERX3620470	NA
6819	Thymus	181461709	PRJEB35127	SAMEA4447818	ERX3620475	ERX3620476	NA
6819	Thyroid	174687761	PRJEB35127	SAMEA4447791	ERX3620477	ERX3620478	NA
6819	Tongue	146161721	PRJEB35127	SAMEA4447778	ERX3620479	ERX3620480	NA
2181 Foetus	FoetalHeart	196808479	PRJEB35127	SAMEA4447774	ERX3620348	ERX3620349	NA
2181 Foetus	FoetalKidney	194902437	PRJEB35127	SAMEA4447759	ERX3620350	ERX3620351	NA
2181 Foetus	FoetalLiver	202072327	PRJEB35127	SAMEA4447792	ERX3620354	ERX3620355	NA
2181 Foetus	FoetalLung	184141039	PRJEB35127	SAMEA4447783	ERX3620356	ERX3620357	NA
6819 Foetus	FoetalHeart	184663731	PRJEB35127	SAMEA4447805	ERX3620419	ERX3620420	NA
6819 Foetus	FoetalKidney	249667386	PRJEB35127	SAMEA4447789	ERX3620421	ERX3620422	NA
6819 Foetus	FoetalLiver	216784739	PRJEB35127	SAMEA4447823	ERX3620425	ERX3620426	NA
6819 Foetus	FoetalLung	184243898	PRJEB35127	SAMEA4447775	ERX3620427	ERX3620428	NA
Daisy	AdrenalGland	69151349	PRJEB25677	SAMEA4675135	ERX2457183	ERX2457184	ERX2457185
Daisy	Heart	116751226	PRJEB25677	SAMEA4675151	ERX2457192	ERX2457193	ERX2457194
Daisy	ILN	94403418	PRJEB25677	SAMEA4675144	ERX2457205	ERX2457206	ERX2457207
Daisy	Kidney	234921987	PRJEB25677	SAMEA4675142	ERX2457195	ERX2457196	ERX2457197
Daisy	Liver	207924836	PRJEB25677	SAMEA4675143	ERX2457202	ERX2457203	ERX2457204
Daisy	Lung	107786314	PRJEB25677	SAMEA4675137	ERX2457211	ERX2457212	ERX2457213
Daisy	MG	82207962	PRJEB25677	SAMEA4675150	ERX2457214	ERX2457215	ERX2457216
Daisy	Ovary	88382630	PRJEB25677	SAMEA4675140	ERX2457217	ERX2457218	ERX2457219
Daisy	SkinBlack	89041277	PRJEB25677	SAMEA4675134	ERX2457220	ERX2457221	ERX2457222
Daisy	SkinWhite	110561377	PRJEB25677	SAMEA4675152	ERX2457226	ERX2457227	ERX2457228
Daisy	Spleen	85030794	PRJEB25677	SAMEA4675145	ERX2457223	ERX2457224	ERX2457225
Daisy	Thymus	150080057	PRJEB25677	SAMEA4675138	ERX2457229	ERX2457230	ERX2457231
Daisy	Thyroid	201206270	PRJEB25677	SAMEA4675148	ERX2457232	ERX2457233	ERX2457234
Daisy	Tongue	102000151	PRJEB25677	SAMEA4675139	ERX2457235	ERX2457236	ERX2457237
